# Supplementary material for: The neuroprotective mechanism of lithium after ischaemic stroke
Source: Commun Biol. 2022 Feb 3;5:105. doi: 10.1038/s42003-022-03051-2 (PMC8814028; doi:10.1038/s42003-022-03051-2)
Supplement: Supplementary file 3 — Supplementary Data 1 [file 42003_2022_3051_MOESM3_ESM.xlsx]

## Sheet: Figure 1
Figure 1d	Normalized Intensity
Cortex
NLPR3-Neuron	Batch 1	Batch 2	Batch 3	Batch 4	Batch 5	Batch 6		Average	SD
Sham+NS	-10.6799	-4.3076	0.778988	0.253388	2.78582	11.1694		5.66667e-09	7.29113
Sham+LiCl	-1.47544	4.17584	-9.58966	-1.1236	-3.84716	9.4188		-0.406869	6.56292
MCAO+NS	64.4431	88.5266	90.8766	65.5436	84.8952	76.5507		78.4726	11.5228
MCAO+LiCl	9.77065	10.3831	19.2184	21.1427	12.3943	14.6314		14.5901	4.69269
Caspase1-Neuron	Batch 1	Batch 2	Batch 3	Batch 4	Batch 5	Batch 6		Average	SD
Sham+NS	-17.4959	-1.43581	4.08759	12.1924	1.39287	1.25891		-1.5e-09	9.76786
Sham+LiCl	-0.321168	-7.91584	-0.109918	2.83212	-6.77716	-2.80464		-2.5161	4.16192
MCAO+NS	39.8609	67.1584	64.1803	54.1331	51.3199	43.4367		53.3482	10.8898
MCAO+LiCl	8.38643	20.0927	11.4779	7.08802	5.98025	7.78875		10.1357	5.21667
GSDMD-Neuron	Batch 1	Batch 2	Batch 3	Batch 4	Batch 5	Batch 6		Average	SD
Sham+NS	7.7688	-3.7416	2.7094	-5.6368	0.9201	-2.0199		0	4.8661
Sham+LiCl	-2.06223	1.77034	-1.55037	-0.780473	-3.23822	5.55215		-0.0514675	3.21547
MCAO+NS	50.515	36.5934	49.1317	40.4556	43.5056	46.2256		44.4045	5.29936
MCAO+LiCl	4.1111	-0.1192	9.5173	-0.3264	14.4539	5.1263		5.4605	5.72525

## Sheet: Figure 2
Figure 2b	NLRP3/β-actin
	Neuron
	Batch 1	Batch 2	Batch 3	Batch 4	Batch 5	Batch 6		Average	SD
Sham+NS	0.588	0.698	0.663	0.63	0.638	0.64		0.642833	0.0364769
Sham+LiCl	0.707	0.71	0.672	0.677	0.527	0.652		0.6575	0.0676129
MCAO+NS	0.996	0.934	1.017	0.957	0.893	0.901		0.949667	0.0501185
MCAO+LiCl	0.782	0.757	0.764	0.799	0.841	0.861		0.800667	0.0421173
	Astrocyte
	Batch 1	Batch 2	Batch 3	Batch 4	Batch 5	Batch 6		Average	SD
Sham+NS	0.66584	0.53584	0.589084	0.65784	0.60284	0.66684		0.619714	0.053028
Sham+LiCl	0.639	0.626	0.595	0.666	0.6	0.622		0.624667	0.0261202
MCAO+NS	0.616	0.645	0.689	0.639	0.618	0.603		0.635	0.030679
MCAO+LiCl	0.627	0.701	0.574	0.542	0.667	0.572		0.613833	0.0617978
	Microglia
	Batch 1	Batch 2	Batch 3	Batch 4	Batch 5	Batch 6		Average	SD
Sham+NS	0.556	0.626	0.657	0.634	0.607	0.622		0.617	0.0341057
Sham+LiCl	0.645	0.612	0.684	0.611	0.582	0.656		0.631667	0.0368492
MCAO+NS	0.632	0.626	0.69	0.661	0.769	0.625		0.667167	0.0559264
MCAO+LiCl	0.574	0.53	0.699	0.546	0.721	0.657		0.621167	0.0818472
Figure 2c	Caspase-1/β-actin
	Neuron
	Batch 1	Batch 2	Batch 3	Batch 4	Batch 5	Batch 6		Average	SD
Sham+NS	0.339983	0.432	0.235232	0.267567	0.3626	0.372234		0.334936	0.0722256
Sham+LiCl	0.363258	0.353948	0.353258	0.382983	0.335338	0.39873		0.364586	0.0228166
MCAO+NS	0.79153	0.73783	0.8274	0.82656	0.75523	0.78262		0.786862	0.0365069
MCAO+LiCl	0.45419	0.425345	0.47841	0.45816	0.45782	0.46893		0.457143	0.0179585
	Astrocyte
	Batch 1	Batch 2	Batch 3	Batch 4	Batch 5	Batch 6		Average	SD
Sham+NS	0.282607	0.2953	0.19334	0.30472	0.269387	0.30892		0.275712	0.0428967
Sham+LiCl	0.531916	0.56325	0.508826	0.523452	0.53957	0.515985		0.5305	0.0194265
MCAO+NS	0.85306	0.79953	0.81345	0.83456	0.825345	0.85286		0.829801	0.0214424
MCAO+LiCl	0.542985	0.525355	0.582352	0.54977	0.52733	0.572		0.549965	0.0232431
	Microglia
	Batch 1	Batch 2	Batch 3	Batch 4	Batch 5	Batch 6		Average	SD
Sham+NS	0.40197	0.39234	0.37324	0.41485	0.42748	0.42345		0.405555	0.0205868
Sham+LiCl	0.573642	0.573452	0.596345	0.603254	0.54967	0.545252		0.573603	0.0235498
MCAO+NS	0.864305	0.88325	0.79351	0.90235	0.90838	0.85841		0.868367	0.0417052
MCAO+LiCl	0.457446	0.46844	0.51748	0.482323	0.437456	0.51694		0.480014	0.0323326
Figure 2d	Caspase-1/pro-caspase-1
	Neuron
	Batch 1	Batch 2	Batch 3	Batch 4	Batch 5	Batch 6		Average	SD
Sham+NS	0.375983	0.410251	0.322782	0.444297	0.438518	0.412918		0.400792	0.0452846
Sham+LiCl	0.59158	0.44901	0.38228	0.51798	0.31824	0.36874		0.437972	0.102322
MCAO+NS	0.921387	0.80205	0.858395	0.841273	0.795309	0.859941		0.846392	0.045943
MCAO+LiCl	0.48796	0.40675	0.61627	0.53985	0.59874	0.59156		0.540188	0.0804854
	Astrocyte
	Batch 1	Batch 2	Batch 3	Batch 4	Batch 5	Batch 6		Average	SD
Sham+NS	0.370001	0.450907	0.48114	0.442187	0.425759	0.460098		0.438349	0.0382269
Sham+LiCl	0.41781	0.48448	0.36627	0.50677	0.43073	0.47857		0.447438	0.0521667
MCAO+NS	0.799305	0.799917	0.909119	0.864585	0.856314	0.846593		0.845972	0.0418096
MCAO+LiCl	0.49929	0.50999	0.51968	0.57529	0.66157	0.59405		0.559978	0.0624853
	Microglia
	Batch 1	Batch 2	Batch 3	Batch 4	Batch 5	Batch 6		Average	SD
Sham+NS	0.478307	0.445269	0.48776	0.351334	0.425075	0.336203		0.420658	0.0638588
Sham+LiCl	0.44806	0.50368	0.42872	0.31964	0.51291	0.47004		0.447175	0.0702044
MCAO+NS	0.935627	0.841134	0.861282	0.894091	0.870783	0.843326		0.874374	0.0357599
MCAO+LiCl	0.53174	0.58275	0.61257	0.60447	0.5288	0.50184		0.560362	0.0456347
Figure 2e	GSDMD/β-actin
	Neuron
	Batch 1	Batch 2	Batch 3	Batch 4	Batch 5	Batch 6		Average	SD
Sham+NS	0.62889	0.68424	0.57111	0.69598	0.70226	0.65644		0.656487	0.0499518
Sham+LiCl	0.65624	0.61308	0.60698	0.64262	0.65666	0.63298		0.63476	0.0212024
MCAO+NS	1.14136	1.10865	1.05615	1.01522	1.10984	1.02909		1.07672	0.0505347
MCAO+LiCl	0.84223	0.90981	0.90646	0.86465	0.87408	0.93612		0.888892	0.0345285
	Astrocyte
	Batch 1	Batch 2	Batch 3	Batch 4	Batch 5	Batch 6		Average	SD
Sham+NS	0.82112	0.7947	0.84533	0.79465	0.93937	0.76355		0.826453	0.0618248
Sham+LiCl	0.84148	0.81766	0.87543	0.96475	0.81163	0.93985		0.875133	0.064324
MCAO+NS	1.24695	1.21143	1.11745	1.21837	1.26915	1.14687		1.2017	0.0584363
MCAO+LiCl	1.00292	1.01895	1.06436	1.03459	0.9672	0.96604		1.00901	0.0385962
	Microglia
	Batch 1	Batch 2	Batch 3	Batch 4	Batch 5	Batch 6		Average	SD
Sham+NS	0.45215	0.50842	0.39529	0.51813	0.50772	0.43533		0.469507	0.0496309
Sham+LiCl	0.44012	0.55492	0.60222	0.5504	0.49157	0.6526		0.548638	0.0758348
MCAO+NS	1.00566	1.06043	1.12481	0.96869	1.11633	1.01949		1.04923	0.0626254
MCAO+LiCl	0.82563	0.8026	0.86666	0.80407	0.90064	0.80138		0.833497	0.0412842
Figure 2f	pro-caspase-1/β-actin
	Neuron
	Batch 1	Batch 2	Batch 3	Batch 4	Batch 5	Batch 6		Average	SD
Sham+NS	0.919628	0.981208	1.03377	0.94782	0.967475	0.866791		0.952782	0.0567467
Sham+LiCl	0.88615	0.72855	0.84604	0.91981	1.04663	0.90706		0.88904	0.103654
MCAO+NS	0.804185	1.02106	0.879301	0.796691	0.910033	0.837954		0.874872	0.0837856
MCAO+LiCl	1.00711	0.996312	0.909375	0.848615	0.983369	1.05923		0.967336	0.0756019
	Astrocyte
	Batch 1	Batch 2	Batch 3	Batch 4	Batch 5	Batch 6		Average	SD
Sham+NS	1.00346	0.925058	0.871974	0.933512	0.916373	0.769423		0.9033	0.0780949
Sham+LiCl	0.921869	0.998895	0.943956	0.998587	0.825072	1.00854		0.949486	0.0701587
MCAO+NS	0.91311	0.98872	0.98588	0.95905	0.91557	1.03977		0.967017	0.048448
MCAO+LiCl	0.995643	0.894151	0.921837	0.987942	0.817821	1.13551		0.958818	0.108495
	Microglia
	Batch 1	Batch 2	Batch 3	Batch 4	Batch 5	Batch 6		Average	SD
Sham+NS	1.0519	1.08109	0.94463	0.84538	1.04388	0.84571		0.968765	0.105943
Sham+LiCl	0.990875	0.974864	0.992199	0.888582	1.06226	1.02934		0.989686	0.0588017
MCAO+NS	0.922586	1.00084	1.10829	0.900545	1.02573	0.778669		0.95611	0.114632
MCAO+LiCl	0.887595	0.813706	0.968758	0.916691	1.07962	0.950225		0.936099	0.088964
Figure 2g	ASC/β-actin
	Neuron
	Batch 1	Batch 2	Batch 3	Batch 4	Batch 5	Batch 6		Average	SD
Sham+NS	0.69983	0.60964	0.73978	0.68495	0.79879	0.8154		0.724732	0.0766559
Sham+LiCl	0.77585	0.67308	0.78051	0.76838	0.75311	0.72763		0.746427	0.0407114
MCAO+NS	0.690125	0.825845	0.691455	0.788945	0.722945	0.684165		0.733913	0.0596578
MCAO+LiCl	0.69772	0.74931	0.74241	0.75872	0.68363	0.69225		0.720673	0.0330062
	Astrocyte
	Batch 1	Batch 2	Batch 3	Batch 4	Batch 5	Batch 6		Average	SD
Sham+NS	0.73476	0.78506	0.72014	0.68528	0.82849	0.65019		0.733987	0.0650014
Sham+LiCl	0.83933	0.72648	0.75464	0.73612	0.72126	0.70552		0.747225	0.0479697
MCAO+NS	0.79201	0.66419	0.7597	0.72833	0.80723	0.73852		0.74833	0.0511512
MCAO+LiCl	0.7319	0.72265	0.74663	0.80812	0.7539	0.62413		0.731222	0.0603451
	Microglia
	Batch 1	Batch 2	Batch 3	Batch 4	Batch 5	Batch 6		Average	SD
Sham+NS	0.73743	0.71626	0.69806	0.69083	0.70692	0.78846		0.722993	0.0359281
Sham+LiCl	0.75698	0.79499	0.74166	0.71321	0.72362	0.66397		0.732405	0.0441258
MCAO+NS	0.64852	0.8443	0.79661	0.72477	0.77482	0.73633		0.754225	0.0673729
MCAO+LiCl	0.65834	0.67129	0.74372	0.7104	0.74812	0.80113		0.722167	0.053243

## Sheet: Figure 3
Figure 3b	p-GSK3β Ser9/β-actin - Cytoplasm
	Batch 1	Batch 2	Batch 3	Batch 4	Batch 5	Batch 6		Average	SD
	Sham
NS	0.507	0.575	0.623	0.536	0.527	0.539		0.551167	0.0415712
LiCl	0.653	0.655	0.688	0.707	0.587	0.779		0.678167	0.0641511
	MCAO
NS	0.351	0.338	0.272	0.314	0.349	0.197		0.3035	0.0599358
LiCl	0.403	0.377	0.419	0.543	0.41	0.477		0.438167	0.0610522
	MCAO+LY294002
NS	0.288	0.307	0.278	0.335	0.309	0.321		0.306333	0.0208966
LiCl	0.302	0.241	0.354	0.237	0.323	0.373		0.305	0.0567063
Insert
Change from Control % (MCAO+NS)
	Batch1	Batch2	Batch3	Batch4	Batch5	Batch6		Average	SD
MCAO+LiCl	32.7842	24.2175	38.056	78.9127	35.0906	57.1664		44.3712	20.116
MCAO+LY294002+LiCl	-0.494234	-20.5931	16.6392	-21.911	6.42504	22.8995		0.494234	18.6841
Figure 3c	GSK3β/β-actin-Cytoplasm
	Batch 1	Batch 2	Batch 3	Batch 4	Batch 5	Batch 6		Average	SD
	Sham
NS	1.077	1.135	1.131	1.105	1.089	1.094		1.10517	0.0233959
LiCl	1.127	1.215	1.037	1.139	1.055	1.103		1.11267	0.0640552
	MCAO
NS	1.142	1.097	1.141	1.057	1.057	1.084		1.09633	0.0382814
LiCl	1.091	1.101	1.086	1.161	1.052	1.041		1.08867	0.0424578
	MCAO+LY294002
NS	1.088	1.159	1.089	1.099	1.11132	1.11332		1.10994	0.0263049
LiCl	1.078	1.093	1.128	1.03245	1.14121	1.1141		1.09779	0.0393646
Figure 3d	β-catenin/β-actin - Cytolasm
	Batch 1	Batch 2	Batch 3	Batch 4	Batch 5	Batch 6		Average	SD
	Sham
NS	0.839	0.816	0.842	0.745	0.884	0.792		0.819667	0.0476767
LiCl	0.97041	0.90204	0.985	0.9532	1.10059	0.92579		0.972838	0.0694059
	MCAO
NS	0.397	0.374	0.359	0.45	0.312	0.388		0.38	0.045506
LiCl	0.62834	0.60663	0.6458	0.70244	0.64206	0.69145		0.652787	0.0370196
	MCAO+LY294002
NS	0.33	0.35	0.35	0.339	0.398	0.332		0.349833	0.0250952
LiCl	0.374	0.33	0.443	0.301	0.391	0.319		0.359667	0.0531175
Insert
Change from Control % (MCAO+NS)
	Batch1	Batch2	Batch3	Batch4	Batch5	Batch6		Average	SD
MCAO+LiCl	65.3526	59.6395	69.9474	84.8526	68.9632	81.9605		71.786	9.742
MCAO+LY294002+LiCl	-1.57895	-13.1579	16.5789	-20.7895	2.89474	-16.0526		-5.35088	13.9783
Figure 3e	p-Foxo3a/Foxo3a - Cytoplasm
	Batch 1	Batch 2	Batch 3	Batch 4	Batch 5	Batch 6		Average	SD
	Sham
NS	0.951	0.967	0.929	0.939	0.917	1.009		0.952	0.0328573
LiCl	1.062	1.054	1.108	0.98	1.063	1.045		1.052	0.0414584
	MCAO
NS	0.51	0.48	0.532	0.472	0.45	0.508		0.492	0.02996
LiCl	0.901	0.955	0.786	0.914	0.816	0.843		0.869167	0.0645273
	MCAO+LY294002
NS	0.41716	0.45309	0.4625	0.37045	0.39383	0.44258		0.423268	0.0360419
LiCl	0.471	0.352	0.459	0.391	0.495	0.474		0.440333	0.0559416
Insert
Change from Control % (MCAO+NS)
	Batch1	Batch2	Batch3	Batch4	Batch5	Batch6		Average	SD
MCAO+LiCl	83.1301	94.1057	59.7561	85.7724	65.8537	71.3415		76.6599	13.1153
MCAO+LY294002+LiCl	-4.26829	-28.4553	-6.70732	-20.5285	0.609756	-3.65854		-10.5014	11.3703
Figure 3f	Foxo3a/β-actin - Cytoplasm
	Batch 1	Batch 2	Batch 3	Batch 4	Batch 5	Batch 6		Average	SD
	Sham
NS	1.054	0.98	0.983	1.072	1.016	1.016		1.02017	0.0370428
LiCl	1.101	1.186	1.194	1.241	1.232	1.183		1.1895	0.0497303
	MCAO
NS	0.452	0.459	0.385	0.359	0.366	0.44		0.410167	0.0452257
LiCl	0.795	0.777	0.782	0.742	0.753	0.831		0.78	0.0316607
	MCAO+LY294002
NS	0.397	0.453	0.443	0.37	0.354	0.443		0.41	0.0422658
LiCl	0.453	0.376	0.479	0.387	0.467	0.474		0.439333	0.0457763
Insert
Change from Control % (MCAO+NS)
	Batch1	Batch2	Batch3	Batch4	Batch5	Batch6		Average	SD
MCAO+LiCl	93.9024	89.5122	90.7317	80.9756	83.6585	102.683		90.2439	7.72212
MCAO+LY294002+LiCl	10.4878	-8.29268	16.8293	-5.60976	13.9024	15.6098		7.15447	11.1649

## Sheet: Figure 4
Figure 4b	β-catenin/Histone H3 - Nucleus
	Batch 1	Batch 2	Batch 3	Batch 4	Batch 5	Batch 6		Average	SD
	Sham
NS	0.873	0.848	0.855	0.904	0.871	0.897		0.874667	0.0222411
LiCl	1.04	1.093	1.017	0.996	1.012	0.963		1.02017	0.043879
	MCAO
NS	0.487	0.432	0.464	0.4	0.472	0.502		0.4595	0.0375113
LiCl	0.686	0.676	0.761	0.781	0.765	0.713		0.730333	0.0445586
	MCAO+LY294002
NS	0.46	0.376	0.419	0.453	0.408	0.401		0.4195	0.0320297
LiCl	0.39	0.473	0.381	0.47	0.428	0.499		0.440167	0.0481557
Insert
Change from Control % (MCAO+NS)
	Batch1	Batch2	Batch3	Batch4	Batch5	Batch6		Average	SD
MCAO+LiCl	49.1304	46.9565	65.4348	69.7826	66.3043	55		58.7681	9.68665
MCAO+LY294002+LiCl	-15.2174	2.82609	-17.1739	2.17391	-6.95652	8.47826		-4.31159	10.4686
Figure 4c	Foxo3a/Histone H3 - Nucleus
	Batch 1	Batch 2	Batch 3	Batch 4	Batch 5	Batch 6		Average	SD
	Sham
NS	0.34574	0.35827	0.36376	0.31605	0.42332	0.39483		0.366995	0.0376326
LiCl	0.35872	0.32813	0.39522	0.40312	0.37347	0.46502		0.38728	0.0466102
	MCAO
NS	1.003	0.928	0.965	0.935	1.108	0.974		0.9855	0.0659113
LiCl	0.4322	0.36312	0.41466	0.52512	0.50332	0.4016		0.440003	0.0621979
	MCAO+LY294002
NS	0.998	1.02	1.026	0.925	0.988	1.007		0.994	0.0365568
LiCl	1.064	0.987	0.876	0.958	0.999	0.949		0.972167	0.0622235
Insert
Change from Control % (MCAO+NS)
	Batch1	Batch2	Batch3	Batch4	Batch5	Batch6		Average	SD
MCAO+LiCl	-56.1663	-63.1724	-57.9452	-46.7424	-48.9533	-59.2698		-55.3749	6.3081
MCAO+LY294002+LiCl	7.91075	0.10142	-11.1562	-2.83976	1.31846	-3.75254		-1.40297	6.3107
Figure 4e	TCF4/β-catenin
	Batch 1	Batch 2	Batch 3	Batch 4	Batch 5	Batch 6		Average	SD
	Sham
NS	0.519	0.407	0.513	0.49	0.513	0.449		0.481833	0.044875
LiCl	0.715	0.789	0.703	0.656	0.633	0.735		0.705167	0.0559372
	MCAO
NS	0.226	0.157	0.188	0.26	0.208	0.265		0.217333	0.0418457
LiCl	0.359	0.226	0.325	0.402	0.378	0.284		0.329	0.065238
	MCAO+LY294002
NS	0.169	0.241	0.17	0.262	0.238	0.211		0.215167	0.0389123
LiCl	0.214	0.198	0.146	0.246	0.251	0.187		0.207	0.0392632
Insert
Change from Control % (MCAO+NS)
	Batch1	Batch2	Batch3	Batch4	Batch5	Batch6		Average	SD
MCAO+LiCl	65.4378	4.14747	49.7696	85.2535	74.1935	30.8756		51.6129	30.0636
MCAO+LY294002+LiCl	-1.38249	-8.75576	-32.7189	13.3641	15.6682	-13.8249		-4.60829	18.0936
Figure 4f	β-catenin/Histone H3 - CoIP
	Batch 1	Batch 2	Batch 3	Batch 4	Batch 5	Batch 6		Average	SD
	Sham
NS	1.01525	1.11081	1.07385	1.02067	0.99703	0.96091		1.02975	0.0540699
LiCl	0.99985	0.92304	1.00341	1.01322	0.9356	1.00767		0.980465	0.0400643
	MCAO
NS	1.00258	0.99646	0.93833	0.94082	1.0907	0.97119		0.990013	0.0561832
LiCl	1.00518	0.95866	1.0145	0.98875	0.99779	0.91385		0.979788	0.0375454
	MCAO+LY294002
NS	0.98064	1.03826	0.9712	1.03133	1.02165	0.89613		0.989868	0.053463
LiCl	0.93645	0.95865	0.9935	1.05228	0.97921	0.95896		0.979842	0.0405024

## Sheet: Figure 5
Figure 5b	p-STAT3/STAT3 - Nucleus
	Batch 1	Batch 2	Batch 3	Batch 4	Batch 5	Batch 6		Average	SD
	Sham
NS	0.927	0.97	1.004	1.002	0.881	1.026		0.968333	0.0548987
LiCl	1.155	1.023	1.081	1.065	1.125	0.979		1.07133	0.0646148
	MCAO
NS	0.617	0.689	0.704	0.751	0.612	0.642		0.669167	0.0548285
LiCl	0.881	0.825	0.807	0.832	0.888	0.806		0.839833	0.0361077
	MCAO+LY294002
NS	0.704	0.734	0.645	0.624	0.686	0.677		0.678333	0.0397022
LiCl	0.621	0.678	0.659	0.753	0.706	0.725		0.690333	0.0475717
	MCAO+PKF115584
NS	0.726	0.564	0.721	0.737	0.638	0.633		0.669833	0.0690722
LiCl	0.691	0.645	0.63	0.761	0.656	0.697		0.68	0.0474805
Insert
Change from Control % (MCAO+NS)
	Batch1	Batch2	Batch3	Batch4	Batch5	Batch6		Average	SD
MCAO+LiCl	31.6891	23.3184	20.6278	24.3647	32.7354	20.4783		25.5356	5.39727
MCAO+LY294002+LiCl	-7.17489	1.34529	-1.49477	12.5561	5.53064	8.3707		3.18884	7.11087
MCAO+PKF115584+LiCl	3.28849	-3.58744	-5.8296	13.7519	-1.9432	4.18535		1.64425	7.09724
Figure 5c	STAT3/Histone H3 - Nucleus
	Batch 1	Batch 2	Batch 3	Batch 4	Batch 5	Batch 6		Average	SD
	Sham
NS	0.87573	0.77799	0.86498	0.76747	0.90622	0.74595		0.823057	0.0671037
LiCl	0.90955	1.00205	0.98146	0.94047	1.0126	0.93918		0.964218	0.0406173
	MCAO
NS	0.42337	0.37485	0.45918	0.41044	0.53478	0.41934		0.436993	0.0549883
LiCl	0.72118	0.78264	0.7063	0.67757	0.73128	0.67875		0.716287	0.0391388
	MCAO+LY294002
NS	0.386	0.452	0.405	0.358	0.421	0.435		0.4095	0.0340984
LiCl	0.327	0.386	0.445	0.382	0.472	0.392		0.400667	0.0512237
	MCAO+PKF115584
NS	0.41198	0.45568	0.35149	0.42156	0.40793	0.51		0.42644	0.0529722
LiCl	0.36431	0.45556	0.45959	0.46663	0.38045	0.34653		0.412178	0.0542265
Insert
Change from Control % (MCAO+NS)
	Batch1	Batch2	Batch3	Batch4	Batch5	Batch6		Average	SD
MCAO+LiCl	65.0297	79.0938	61.6247	55.0503	67.341	55.3204		63.91	8.95625
MCAO+LY294002+LiCl	-25.1716	-11.6705	1.83066	-12.5858	8.00915	-10.2975		-8.31426	11.7217
MCAO+PKF115584+LiCl	-16.6339	4.24714	5.16934	6.78032	-12.9405	-20.7025		-5.68002	12.4088
Figure 5e	UCP2/HSP60 - Mitochondria
	Batch 1	Batch 2	Batch 3	Batch 4	Batch 5	Batch 6		Average	SD
	Sham
NS	0.441	0.475	0.4	0.435	0.471	0.332		0.425667	0.0533729
LiCl	0.48	0.568	0.498	0.475	0.498	0.551		0.511667	0.0385781
	MCAO
NS	0.307	0.174	0.211	0.199	0.253	0.234		0.229667	0.0467575
LiCl	0.375	0.341	0.331	0.303	0.375	0.322		0.341167	0.0290408
	MCAO+LY294002
NS	0.174	0.143	0.203	0.267	0.236	0.226		0.208167	0.0447098
LiCl	0.24	0.19	0.221	0.163	0.213	0.233		0.21	0.0288721
	MCAO+WP1066
NS	0.222	0.212	0.274	0.286	0.215	0.19		0.233167	0.0380127
LiCl	0.165	0.153	0.264	0.2	0.188	0.229		0.199833	0.041267
Insert
Change from Control % (MCAO+NS)
	Batch1	Batch2	Batch3	Batch4	Batch5	Batch6		Average	SD
MCAO+LiCl	63.0435	48.2609	43.913	31.7391	63.0435	40		48.3333	12.6264
MCAO+LY294002+LiCl	4.34783	-17.3913	-3.91304	-29.1304	-7.3913	1.30435		-8.69565	12.5531
MCAO+WP1066+LiCl	-28.2609	-33.4783	14.7826	-13.0435	-18.2609	-0.434783		-13.1159	17.9422
Figure 5f	UCP2 mRNA expression level ( % of Sham+NS)
	Batch 1	Batch 2	Batch 3	Batch 4	Batch 5	Batch 6		Average	SD
	Sham
NS	-1.19166	-0.993049	2.78054	-7.64647	4.1708	2.87984		9.99201e-15	4.3427
LiCl	12.711	11.5194	14.2999	13.4062	10.7249	4.66733		11.2214	3.45718
	MCAO
NS	-36.3456	-42.4032	-34.4588	-46.4747	-28.5998	-40.5164		-38.1331	6.34153
LiCl	-12.1152	-12.6117	-9.93049	-17.6763	-19.861	-9.43396		-13.6048	4.23835
	MCAO+LY294002
NS	-38.5303	-48.6594	-40.6157	-39.2254	-31.8769	-36.3456		-39.2089	5.54453
LiCl	-38.431	-41.1122	-30.5859	-37.4379	-35.8491	-36.6435		-36.6766	3.49613
	MCAO+WP1066
NS	-34.2602	-29.1956	-41.1122	-33.3664	-31.9762	-42.8004		-35.4518	5.34847
LiCl	-30.8838	-40.0199	-38.6296	-42.999	-37.5372	-40.3178		-38.3979	4.11686
Insert
Change from Control % (MCAO+NS)
	Batch1	Batch2	Batch3	Batch4	Batch5	Batch6		Average	SD
MCAO+LiCl	42.0546	41.252	45.5859	33.0658	29.5345	46.3884		39.6469	6.85076
MCAO+LY294002+LiCl	-0.481541	-4.81541	12.199	1.1236	3.69181	2.4077		2.3542	5.65105
MCAO+WP1066+LiCl	11.7175	-3.04976	-0.802568	-7.86517	0.963082	-3.5313		-0.428036	6.65438
Figure 5g	Relative ROS level ( % of Sham+NS)
	Batch 1	Batch 2	Batch 3	Batch 4	Batch 5	Batch 6		Average	SD
	Sham
NS	-2.29084	2.58964	2.58964	1.29482	-6.4741	1.99203		-0.0498008	3.6388
LiCl	10.0598	-5.27888	-2.58964	6.97211	7.76892	-2.58964		2.39044	6.59028
	MCAO
NS	45.7171	33.2669	24.2032	45.5179	45.2191	38.745		38.7782	8.69327
LiCl	28.8845	10.259	27.0916	9.76096	20.2191	15.239		18.5757	8.24007
	MCAO+LY294002
NS	50.0996	36.753	47.6096	47.51	35.1594	19.3227		39.409	11.6253
LiCl	44.6215	24.6016	30.5777	31.3745	43.0279	31.5737		34.2961	7.83091
	MCAO+WP1066
NS	40.5378	43.0279	46.5139	30.5777	32.0717	43.2271		39.326	6.49947
LiCl	52.1912	38.8446	23.3068	36.6534	44.3227	34.8606		38.3632	9.68349
Insert
Change from Control % (MCAO+NS)
	Batch1	Batch2	Batch3	Batch4	Batch5	Batch6		Average	SD
MCAO+LiCl	-7.10696	-20.5312	-8.39914	-20.8902	-13.3525	-16.9419		-14.537	5.939
MCAO+LY294002+LiCl	4.23546	-10.1938	-5.88658	-5.31228	3.08686	-5.1687		-3.20651	5.6441
MCAO+WP1066+LiCl	9.69131	0.0717875	-11.1271	-1.50754	4.0201	-2.79971		-0.275185	6.97934

## Sheet: Figure 6
Figure 6b	NLRP3/β-actin
	Batch1	Batch2	Batch3	Batch4	Batch5	Batch6		Average	SD
	Sham
NS	0.54996	0.44938	0.54777	0.41116	0.51406	0.46597		0.489717	0.0564874
LiCl	0.53067	0.50823	0.60767	0.41004	0.5197	0.51661		0.515487	0.0631173
	MCAO
NS	0.97287	0.90442	0.91197	0.87206	0.86983	0.97092		0.917012	0.0457318
LiCl	0.66967	0.66546	0.69404	0.66299	0.6439	0.73423		0.678382	0.0317269
	MCAO+LY294002
NS	0.87992	0.93696	0.95976	0.95888	0.94772	0.93374		0.936163	0.0295845
LiCl	0.92878	0.95685	1.00125	0.88059	0.87006	0.87469		0.918703	0.0531538
	MCAO+PKF115584
NS	0.92898	0.88438	1.00197	1.00773	0.899	0.80375		0.920968	0.0770902
LiCl	0.93453	0.93464	0.95843	0.79874	0.90923	0.87981		0.902563	0.0574688
	MCAO+WP1066
NS	1.02808	0.89075	0.85886	0.92933	0.94435	0.89486		0.924372	0.0591139
LiCl	0.84784	0.93391	0.96064	0.86198	0.97339	0.98213		0.926648	0.0580757
	MCAO+genipin
NS	0.91615	0.97672	0.9455	0.93043	0.98041	0.88711		0.939387	0.0359641
LiCl	1.03786	0.86989	1.00028	0.96238	0.8932	0.98131		0.957487	0.0643251
Figure 6c	Caspase-1/β-actin
	Batch1	Batch2	Batch3	Batch4	Batch5	Batch6		Average	SD
	Sham
NS	0.482717	0.538	0.516	0.436	0.512	0.401		0.480953	0.0526554
LiCl	0.448828	0.435	0.417	0.565	0.427	0.462		0.459138	0.0542445
	MCAO
NS	0.840436	0.922345	1.059	0.968	0.823425	1.04695		0.943359	0.10013
LiCl	0.649186	0.603	0.563	0.626	0.616	0.601		0.609698	0.0288652
	MCAO+LY294002
NS	0.950513	1.111	1.011	0.995	1.002	1.038		1.01792	0.0537354
LiCl	0.863422	1.063	0.997	0.984	0.994	1.073		0.995737	0.0750247
	MCAO+PKF115584
NS	0.85238	1.052	0.979	1.041	0.962	1.072		0.993063	0.0811874
LiCl	0.793169	1.01	0.996	1.024	0.978	1.028		0.971528	0.0893031
	MCAO+WP1066
NS	0.839334	0.982	1.115	1.15	0.953	0.961		1.00006	0.114536
LiCl	0.833291	0.9278	1.09	1.193	0.941	0.99		0.995849	0.127931
	MCAO+genipin
NS	0.803901	0.993	1.018	1	1.018	0.9943		0.9712	0.0827136
LiCl	0.948361	1.052	0.979	1.102	0.997	1.056		1.02239	0.057187
Figure 6d	Caspase-1/pro-caspase-1
	Batch1	Batch2	Batch3	Batch4	Batch5	Batch6		Average	SD
	Sham
NS	0.484	0.538	0.514	0.461	0.403	0.425		0.470833	0.0516659
LiCl	0.509	0.452	0.403	0.42	0.511	0.439		0.455667	0.0452622
	MCAO
NS	1.03499	1.03655	0.90321	0.96791	1.02111	1.08033		1.00735	0.0625023
LiCl	0.525	0.597	0.534	0.593	0.631	0.572		0.575333	0.040332
	MCAO+LY294002
NS	1.11793	1.11109	1.03476	1.02669	1.03196	0.93587		1.04305	0.0666084
LiCl	1.0239	1.0778	0.99697	1.05225	0.9937	0.98762		1.02204	0.0364463
	MCAO+PKF115584
NS	1.02699	1.06452	1.0112	1.00879	1.02872	1.01709		1.02622	0.0204279
LiCl	0.97125	1.01953	0.98233	0.98803	0.98732	1.06876		1.00287	0.0360633
	MCAO+WP1066
NS	0.96407	0.98182	1.16676	1.02967	1.01804	0.9609		1.02021	0.0770899
LiCl	0.97064	1.01644	1.06977	1.13775	1.09513	0.93044		1.03669	0.0784658
	MCAO+genipin
NS	1.04817	0.95565	1.01931	0.99598	1.01448	1.02472		1.00972	0.0314018
LiCl	0.99832	1.05013	1.03536	1.03605	0.99703	1.03404		1.02516	0.0220756
Figure 6e	GSDMD/β-actin
	Batch1	Batch2	Batch3	Batch4	Batch5	Batch6		Average	SD
	Sham
NS	0.5442	0.56353	0.48213	0.49795	0.54034	0.45286		0.513502	0.0425886
LiCl	0.49303	0.60057	0.53866	0.60834	0.54674	0.4428		0.538357	0.0632837
	MCAO
NS	1.16556	1.15058	1.14046	1.09598	1.17751	1.09108		1.13686	0.0359007
LiCl	0.66708	0.65998	0.63891	0.76147	0.58927	0.60652		0.653872	0.0607101
	MCAO+LY294002
NS	1.01368	1.22036	1.17733	1.19178	1.17842	1.13035		1.15199	0.0737513
LiCl	1.12807	1.10963	1.12893	1.19927	1.13018	1.1457		1.1403	0.0310758
	MCAO+PKF115584
NS	1.17086	1.22061	1.0954	1.20378	1.10351	1.08367		1.1463	0.0596212
LiCl	1.18298	1.13743	1.10246	1.11317	1.17725	1.13922		1.14209	0.0326958
	MCAO+WP1066
NS	1.05438	1.15747	1.144	1.15004	1.09982	1.00121		1.10115	0.0625708
LiCl	1.06697	1.13847	1.04869	1.14034	1.09128	1.13273		1.10308	0.0398028
	MCAO+genipin
NS	1.14816	1.00051	1.01642	1.19641	1.06853	1.11456		1.09076	0.0764052
LiCl	1.06818	1.13192	1.1418	1.17566	1.07808	1.0667		1.11039	0.045705
Figure 6f	pro-caspase-1/β-actin
	Batch1	Batch2	Batch3	Batch4	Batch5	Batch6		Average	SD
	Sham
NS	0.8877	0.98528	1.00206	0.8779	0.95594	1.03016		0.956507	0.0620347
LiCl	0.90643	0.94954	0.9415	0.95985	0.85648	0.9329		0.92445	0.0379194
	MCAO
NS	1.05868	0.9004	0.96377	0.97357	0.89935	0.83222		0.937998	0.0782176
LiCl	0.82903	0.90066	0.94084	0.88794	0.96422	0.94574		0.911405	0.049571
	MCAO+LY294002
NS	0.90921	0.92743	0.91138	1.04425	0.84603	0.93397		0.928712	0.0646457
LiCl	0.92306	0.9716	0.97311	0.96724	0.90466	1.0159		0.959262	0.039768
	MCAO+PKF115584
NS	0.94156	0.99213	0.99516	1.02974	0.95352	0.84491		0.959503	0.0644337
LiCl	0.90886	0.85706	0.92851	0.92213	0.93748	0.99941		0.925575	0.0460163
	MCAO+WP1066
NS	0.91238	0.90076	0.96605	1.01564	0.92762	0.82546		0.924652	0.0641278
LiCl	0.99683	0.94358	0.93042	0.88992	0.94977	0.90457		0.935848	0.0376552
	MCAO+genipin
NS	0.98482	0.93402	1.01191	0.89213	0.93279	0.90174		0.942902	0.0468454
LiCl	0.90273	0.84093	0.84148	0.99816	0.90877	1.01128		0.917225	0.073806
Figure 6g	ASC/β-actin
	Batch1	Batch2	Batch3	Batch4	Batch5	Batch6		Average	SD
	Sham
NS	0.778	0.826	0.786	0.788	0.795	0.836		0.8015	0.023696
LiCl	0.843	0.764	0.763	0.884	0.922	0.778		0.825667	0.0678017
	MCAO
NS	0.76	0.734	0.752	0.821	0.823	0.786		0.779333	0.0370495
LiCl	0.815	0.886	0.835	0.771	0.783	0.759		0.808167	0.0474486
	MCAO+LY294002
NS	0.855	0.753	0.853	0.882	0.73	0.777		0.808333	0.0628957
LiCl	0.848	0.86	0.814	0.833	0.782	0.838		0.829167	0.0277591
	MCAO+PKF115584
NS	0.847	0.851	0.871	0.794	0.847	0.728		0.823	0.053115
LiCl	0.877	0.808	0.774	0.855	0.844	0.728		0.814333	0.0558235
	MCAO+WP1066
NS	0.779	0.839	0.819	0.764	0.774	0.844		0.803167	0.0351307
LiCl	0.796	0.869	0.845	0.794	0.774	0.848		0.821	0.0378735
	MCAO+genipin
NS	0.926	0.703	0.808	0.796	0.833	0.849		0.819167	0.073008
LiCl	0.868	0.816	0.811	0.758	0.764	0.841		0.809667	0.0428517
Figure 6h	IL-1β (pg/ml)
	Batch1	Batch2	Batch3	Batch4	Batch5	Batch6		Average	SD
	Sham
NS	57.77	78.93	60.1	66.21	57.94	62.37		63.89	8.02
LiCl	65.86	71.18	60.51	64.14	75.33	70.3		67.89	5.38
	MCAO
NS	156.32	134.59	156.71	131.82	141.22	160.29		146.82	12.45
LiCl	111.56	97.34	96.2	115.28	101.15	119.23		106.79	9.83
	MCAO+LY294002
NS	150.38	152.28	145.77	168.16	151.91	127.43		149.32	13.14
LiCl	151.54	147.66	132.63	149.71	154.35	142.05		146.32	7.88
	MCAO+PKF115584
NS	145.22	129.05	162.43	160.87	141.21	145.28		147.34	12.58
LiCl	159.52	146.06	156.21	148.58	152.84	138.85		150.34	7.46
	MCAO+WP1066
NS	144.39	149	146.54	162.46	145.31	167.67		152.56	9.94
LiCl	147.94	153.58	157.37	147.76	149.83	137.72		149.03	6.66
	MCAO+genipin
NS	152.58	155.32	137.78	161.98	131.23	141.03		146.66	11.78
LiCl	149.96	139.01	151.86	141.61	146.21	153.25		146.98	5.74
Figure 6i	IL-18 (pg/ml)
	Batch1	Batch2	Batch3	Batch4	Batch5	Batch6		Average	SD
	Sham
NS	171.527	168.84	167.737	168.638	151.417	166.093		165.709	7.22153
LiCl	151.895	165.694	178.842	163.2	156.587	158.837		162.509	9.36589
	MCAO
NS	423.741	426.607	430.469	426.526	419.729	426.763		425.639	3.60129
LiCl	224.574	219.714	221.18	231.353	218.394	215.618		221.805	5.54091
	MCAO+LY294002
NS	440.278	419.81	430.591	440.155	420.794	426.42		429.675	9.05404
LiCl	429.186	410.81	416.335	432.88	420.882	407.108		419.534	10.1375
	MCAO+PKF115584
NS	415.565	415.666	437.13	415.183	427.771	430.967		423.714	9.5185
LiCl	429.588	415.886	419.794	435.994	441.984	408.76		425.334	12.6776
	MCAO+WP1066
NS	421.288	433.736	435.495	434.929	425.225	425.331		429.334	6.10386
LiCl	417.712	432.503	428.424	435.067	428.264	416.035		426.334	7.78233
	MCAO+genipin
NS	426.875	430.816	416.581	425.454	419.594	445.892		427.535	10.3495
LiCl	415.173	420.176	410.462	430.65	430.269	413.719		420.075	8.63246

## Sheet: Figure 7
Figure 7a	Normalized the ration of TUNEL+/DAPI+(%)
Cortex
	Batch 1	Batch 2	Batch 3	Batch 4	Batch 5	Batch 6		Average	SD
Sham+NS	0.419559	0.953638	-1.4923	-0.58339	0.604535	0.097959		1.66667e-07	0.897532
Sham+LiCl	0.535631	0.386586	-0.19274	-0.35066	0.149267	0.623461		0.191924	0.396594
MCAO+NS	7.6597	6.4875	4.4538	8.9377	6.7519	7.7112		7.0003	1.51678
MCAO+LiCl	2.6219	2.6557	3.9227	3.2307	1.7809	3.7708		2.99712	0.805778
Figure 7b	Infarct Volume
	Batch 1	Batch 2	Batch 3	Batch 4	Batch 5	Batch 6		Average	SD
Sham+NS	0.392	0.312	0.296	0.226	0.159	0.543		0.321333	0.134387
Sham+LiCl	0.158	0.442	0.33	0.25	0.503	0.323		0.334333	0.125214
MCAO+NS	37.975	38.023	40.853	35.468	38.175	32.475		37.1615	2.8597
MCAO+LiCl	15.412	16.442	16.302	11.468	9.135	9.479		13.0397	3.41296

## Sheet: Figure 8
Figure 8a	Neurological Score
7 days	Batch 1	Batch 2	Batch 3	Batch 4	Batch 5	Batch 6	Batch 7	Batch 8	Batch 9	Batch 10		Average	SD
Sham+NS	19	19	21	21	20	19	20	20	19	21		19.9	0.875595
Sham+LiCl	20	19	20	20	21	19	19	21	20	20		19.9	0.737865
MCAO+NS	8	6	9	9	8	7	6	8	7	8		7.6	1.07497
MCAO+LiCl	10	12	11	13	13	12	11	10	13	12		11.7	1.1595
14 days	Batch 1	Batch 2	Batch 3	Batch 4	Batch 5	Batch 6	Batch 7	Batch 8	Batch 9	Batch 10		Average	SD
Sham+NS	20	19	20	21	21	20	21	19	19	20		20	0.816497
Sham+LiCl	20	20	21	21	21	19	20	20	20	20		20.2	0.632456
MCAO+NS	10	9	11	12	11	13	8	9	10	9		10.2	1.54919
MCAO+LiCl	15	16	15	16	15	14	16	14	15	15		15.1	0.737865
21 days	Batch 1	Batch 2	Batch 3	Batch 4	Batch 5	Batch 6	Batch 7	Batch 8	Batch 9	Batch 10		Average	SD
Sham+NS	21	20	21	20	20	21	19	20	20	21		20.3	0.674949
Sham+LiCl	21	21	20	20	19	19	21	21	21	19		20.2	0.918937
MCAO+NS	11	10	13	12	12	11	10	10	11	10		11	1.05409
MCAO+LiCl	15	16	18	17	15	15	15	16	17	17		16.1	1.1005
28 days	Batch 1	Batch 2	Batch 3	Batch 4	Batch 5	Batch 6	Batch 7	Batch 8	Batch 9	Batch 10		Average	SD
Sham+NS	21	20	20	20	21	21	20	20	21	19		20.3	0.674949
Sham+LiCl	21	21	21	21	21	20	20	20	20	21		20.6	0.516398
MCAO+NS	12	11	13	12	13	11	11	12	12	11		11.8	0.788811
MCAO+LiCl	17	18	17	19	15	16	17	16	19	17		17.1	1.28668
Figure 8b	Rotating Rod Test - Time on Rod (s)
	Batch1	Batch2	Batch3	Batch4	Batch5	Batch6	Batch 7	Batch 8	Batch 9	Batch 10		Average	SD
	Sham
NS	17.7	15.929	18.41	16.85	16.6	18.42	18.395	17.983	16.075	16.538		17.29	0.998022
LiCl	20.21	18.97	17.54	18.33	20.05	16.78	19.276	17.063	18.59	18.41		18.5219	1.16118
	MCAO
NS	5.45	3.13	9.67	5.88	3.93	5.3	4.223	3.985	5.637	8.57		5.5775	2.08079
LiCl	15.93	12.55	13.51	12.97	14.475	14.86	13.675	15.364	12.492	14.115		13.9941	1.17126
	MCAO+LY294002
NS	6.52	4.41	6.29	7.32	5.33	5.29	6.115	5.032	4.896	5.793		5.6996	0.874802
LiCl	7.05	4.84	5.34	5.68	6.59	6.75	4.906	5.347	6.412	6.703		5.9618	0.827936
	MCAO+PKF115584
NS	6.04	7.86	4.63	5.88	7.13	5.2	4.908	5.741	6.392	5.871		5.9652	0.982465
LiCl	5.99	4.52	6.72	6.4	5.42	6.3	6.139	5.347	4.792	5.594		5.7222	0.714407
	MCAO+WP1066
NS	5.74	4.76	5.05	6.32	7.23	5.41	5.157	6.135	4.963	5.74		5.6505	0.754353
LiCl	6.34	5.87	6.16	3.2	4.99	5.96	4.851	6.078	5.256	6.287		5.4992	0.970337
	MCAO+genipin
NS	3.92	6.42	6.23	6.49	6.29	5.07	6.93	5.528	4.953	5.702		5.7533	0.907309
LiCl	7.08	6.36	4.87	6.05	3.87	5.29	4.494	6.276	5.908	4.631		5.4829	1.00936
Figure 8c	Pole Test - T-LA (s)
	Batch1	Batch2	Batch3	Batch4	Batch5	Batch6	Batch 7	Batch 8	Batch 9	Batch 10		Average	SD
	Sham
NS	10.64	7.97	7.7	9.33	10.32	8.2	9.23	8.851	10.093	9.577		9.1911	1.00936
LiCl	10.59	10.14	9.68	8.81	10.32	8.6	10.73	9.254	8.937	9.903		9.6964	0.764175
	MCAO
NS	16.48	15.87	15.64	16.66	17.39	15.11	16.79	15.228	16.306	15.928		16.1402	0.719494
LiCl	12.38	12.75	12.47	13.11	10.97	13.79	13.193	12.252	10.841	12.117		12.3873	0.929074
	MCAO+LY294002
NS	16.22	15.75	16.46	18.33	17.18	14.23	15.31	16.095	14.938	17.923		16.2436	1.29074
LiCl	13.82	17.47	16.86	15.54	15.25	17.18	17.29	15.79	16.814	15.908		16.1922	1.14646
	MCAO+PKF115584
NS	16.11	15.83	17.64	15.36	15.03	16.81	15.68	16.732	17.153	16.927		16.3272	0.849416
LiCl	15.65	15.6	14.07	17.8	15.11	15.56	17.32	16.098	14.924	16.318		15.845	1.10573
	MCAO+WP1066
NS	17.06	14.73	19.5	18.16	17.6	16.01	14.991	15.094	16.887	17.15		16.7182	1.52761
LiCl	15.38	16.62	16.31	17.15	18.37	14.45	15.196	14.832	17.283	15.531		16.1122	1.24533
	MCAO+genipin
NS	17.8	16.99	15.81	16.58	15.52	18.57	15.739	16.43	15.176	17.151		16.5766	1.0729
LiCl	15.54	14.97	15.24	15.78	18.72	14.41	14.827	17.587	16.995	15.628		15.9697	1.36783
Figure 8d	Open Field Test - Distance (mm)
	Batch1	Batch2	Batch3	Batch4	Batch5	Batch6	Batch 7	Batch 8	Batch 9	Batch 10		Average	SD
	Sham
NS	4117.17	4198.7	4217.92	4419.09	4245.57	4142.79	4092.17	4355.82	4219.58	4355.62		4236.44	109.423
LiCl	4172.31	4413.93	4644.31	4369.84	4457.7	4207.14	4573.96	4367.13	4219.05	4395.41		4382.08	154.219
	MCAO
NS	3048.75	2987.24	3027.55	2802.63	2936.45	2897.95	3055.13	2834.98	2834.85	2967.62		2939.32	93.377
LiCl	3630.41	3759.17	3734.59	3564.28	4004.47	3558.92	3675.49	3422.93	3896.34	3865.47		3711.21	177.203
	MCAO+LY294002
NS	3161.04	3101.28	3062.72	2922.77	2887.42	3050.02	2832.57	3288.47	3005.78	2989.69		3030.18	134.803
LiCl	2816.1	3046.86	2875.39	3161.87	2736.77	2741.06	2987.31	3022.64	3162.37	3345.69		2989.61	199.873
	MCAO+PKF115584
NS	2915.61	3004.77	3102.29	3037.3	3052.14	2949.79	3098.76	3158.62	3053.57	3257.94		3063.08	99.3119
LiCl	2996.24	2775.85	3061.07	2934.18	3029.09	2885.15	3095.79	3074.56	2905.73	3142.93		2990.06	113.244
	MCAO+WP1066
NS	2925.11	2919.26	2779.01	3162.51	3164.75	2693.27	3233.49	2903.45	3193.01	3079.38		3005.32	187.293
LiCl	3038.12	2986.06	3016.73	3131.55	2825.15	3101.04	3267.52	3190.88	3057.9	3122.48		3073.74	121.101
	MCAO+genipin
NS	3016.59	2816.39	2890.37	2963.86	2962.39	3209.84	2855.85	2933.54	3248.36	3162.43		3005.96	151.168
LiCl	2994.2	2829.44	2761.37	2768.72	3024.53	3086.9	2907.49	3056.71	3168.45	3091.29		2968.91	143.964
Figure 8e	8 Arms Test - Work memory Errors
	Batch1	Batch2	Batch3	Batch4	Batch5	Batch6	Batch 7	Batch 8	Batch 9	Batch 10		Average	SD
	Sham
NS	2	2	3	2	1	3	2	1	2	3		2.1	0.737865
LiCl	2	3	3	3	2	3	1	2	3	2		2.4	0.699206
	MCAO
NS	7	7	6	7	6	7	6	6	7	6		6.5	0.527046
LiCl	3	4	4	4	4	4	4	4	3	4		3.8	0.421637
	MCAO+LY294002
NS	6	6	6	6	7	7	6	7	5	6		6.2	0.632456
LiCl	6	5	6	6	6	7	6	6	6	5		5.9	0.567646
	MCAO+PKF115584
NS	7	6	5	7	5	6	7	6	6	7		6.2	0.788811
LiCl	7	7	7	6	6	6	6	6	5	6		6.2	0.632456
	MCAO+WP1066
NS	6	6	6	7	6	7	6	6	7	6		6.3	0.483046
LiCl	7	7	6	7	6	6	5	6	6	6		6.2	0.632456
	MCAO+genipin
NS	6	6	7	7	7	6	7	6	7	7		6.6	0.516398
LiCl	6	6	6	7	6	6	6	6	5	6		6	0.471405
	8 Arms Test - Reference memory Errors
	Batch1	Batch2	Batch3	Batch4	Batch5	Batch6	Batch 7	Batch 8	Batch 9	Batch 10		Average	SD
	Sham
NS	3	2	2	2	2	3	2	3	3	2		2.4	0.516398
LiCl	3	3	2	3	2	3	2	3	2	3		2.6	0.516398
	MCAO
NS	6	7	5	6	7	6	6	5	7	6		6.1	0.737865
LiCl	4	4	4	5	4	4	4	4	4	5		4.2	0.421637
	MCAO+LY294002
NS	6	5	6	6	6	5	7	6	6	5		5.8	0.632456
LiCl	5	6	5	5	6	5	5	6	5	6		5.4	0.516398
	MCAO+PKF115584
NS	6	6	6	5	6	7	6	5	7	6		6	0.666667
LiCl	5	5	5	6	6	5	5	6	5	5		5.3	0.483046
	MCAO+WP1066
NS	6	6	7	5	6	5	6	7	6	5		5.9	0.737865
LiCl	5	6	5	6	5	6	6	6	5	5		5.5	0.527046
	MCAO+genipin
NS	6	5	6	6	6	6	6	7	5	6		5.9	0.567646
LiCl	6	5	5	5	5	5	6	5	5	6		5.3	0.483046
Figure 8f	Sucrose preference Test - Sucrose preference (%)
	Batch1	Batch2	Batch3	Batch4	Batch5	Batch6	Batch 7	Batch 8	Batch 9	Batch 10		Average	SD
	Sham
NS	75.07	79.24	81.81	73.98	75.73	78.56	75.28	72.15	80.93	77.61		77.036	3.11503
LiCl	75.97	79.18	74.15	73.39	73.24	75.67	77.05	71.36	78.93	70.03		74.897	3.03253
	MCAO
NS	46.14	50.1	46.95	41.74	41.21	39.78	42.98	45.66	41.35	42.54		43.845	3.2301
LiCl	60.49	59.9	67.93	63.04	58.67	64.95	59.83	63.98	62.58	61.37		62.274	2.81543
	MCAO+LY294002
NS	43.02	49.22	45.17	48.54	41.12	46.93	41.63	45.78	42.33	43.79		44.753	2.84833
LiCl	44.49	45	51.9	47.32	48.45	48.74	48.95	49.62	48.92	46.33		47.972	2.23351
	MCAO+PKF115584
NS	50.89	48.94	38.8	45.93	43.3	44.97	42.57	41.08	44.13	43.09		44.37	3.56088
LiCl	47.08	47.25	48.52	48.35	45.56	46.35	47.94	48.23	45.95	49.08		47.431	1.1863
	MCAO+WP1066
NS	46.71	46.92	41.51	47.5	43.39	43.71	42.87	47.98	45.91	45.18		45.168	2.19323
LiCl	44.06	52.8	47.29	48.25	50.37	46.15	49.32	48.59	47.61	49.17		48.361	2.36826
	MCAO+genipin
NS	47.7	43.97	39.5	48.88	42.35	50.92	49.86	43.59	46.92	42.18		45.587	3.79364
LiCl	44.96	47.67	46.81	47.19	44.53	46.95	47.96	48.67	46.06	45.87		46.667	1.31437
Figure 8g	Tail Suspension Test - Immobility time (%)
	Batch1	Batch2	Batch3	Batch4	Batch5	Batch6	Batch 7	Batch 8	Batch 9	Batch 10		Average	SD
	Sham
NS	70.03	94.2	79.33	69.97	78.38	78.01	75.32	73.92	71.56	77.63		76.835	7.02553
LiCl	104.34	92.67	74.77	84.74	63.26	78.74	95.34	78.63	79.61	81.52		83.362	11.6009
	MCAO
NS	125.4	178.78	147.75	153.75	168.03	145.31	157.83	168.74	161.35	147.89		155.483	15.0731
LiCl	107.47	103.12	106.8	115.78	120.54	95.79	98.71	108.92	103.46	113.89		107.448	7.68698
	MCAO+LY294002
NS	148.43	144.13	140.15	181.08	183.43	167.48	159.27	169.46	170.98	164.91		162.932	14.824
LiCl	151.52	145.73	161.85	163.05	147.98	149.37	141.29	143.87	140.92	152.94		149.852	7.74638
	MCAO+PKF115584
NS	156.81	160.97	163.4	173.66	142.07	157.79	155.69	161.27	157.83	169.45		159.894	8.4966
LiCl	147.31	170.74	146.96	141.68	180.84	140.15	152.38	149.13	149.07	153.27		153.153	12.8346
	MCAO+WP1066
NS	182.92	151.12	170.62	147.59	137.31	127.09	141.28	138.97	135.76	147.82		148.048	16.8951
LiCl	153.25	188.53	153.92	171.02	147.72	160.94	167.83	142.39	151.28	146.79		158.367	14.0036
	MCAO+genipin
NS	148.81	139.31	166.34	165.18	165.55	152.49	161.83	162.41	144.57	139.21		154.57	11.0158
LiCl	134.34	145.53	161.67	176.21	174.45	162.96	156.75	148.39	147.65	145.17		155.312	13.5358

## Sheet: Figure S2
Figure S2d	Normalized Intensity
Cortex
NLPR3-Astrocyte	Batch 1	Batch 2	Batch 3	Batch 4	Batch 5	Batch 6		Average	SD
Sham+NS	-8.94576	1.18917	1.99698	-4.49749	2.65532	7.60179		0	5.83942
Sham+LiCl	-19.4022	-2.7514	-0.153613	1.38727	-6.21037	8.76783		-3.06041	9.43619
MCAO+NS	-9.96946	1.63874	1.41811	7.20085	0.69215	7.67059		1.44183	6.3684
MCAO+LiCl	-2.79885	-7.34676	-8.35384	-6.86279	-6.65994	0.912784		-5.1849	3.53785
Caspase1-Astrocyte	Batch 1	Batch 2	Batch 3	Batch 4	Batch 5	Batch 6		Average	SD
Sham+NS	7.85334	1.85454	-0.652346	-6.69805	-10.5496	8.19211		1e-09	7.60011
Sham+LiCl	3.74295	22.8807	3.26347	-11.6423	-8.7602	-7.3947		0.348323	12.7627
MCAO+NS	69.3615	80.2959	84.5852	66.2709	83.7721	78.6437		77.1549	7.61944
MCAO+LiCl	9.30222	6.82661	18.4698	18.2353	32.328	33.9541		19.8527	11.3137
GSDMD-Astrocyte	Batch 1	Batch 2	Batch 3	Batch 4	Batch 5	Batch 6		Average	SD
Sham+NS	5.4108	-4.8675	-3.8448	3.6316	-0.7441	0.4141		1.66667e-05	4.04142
Sham+LiCl	3.3701	-1.3465	4.8084	5.0045	6.639	7.4562		4.32195	3.12833
MCAO+NS	65.9008	67.1897	76.0437	76.2118	62.2443	72.5647		70.0258	5.77128
MCAO+LiCl	21.956	14.2041	18.2809	11.9906	26.0842	18.9907		18.5844	5.10954

## Sheet: Figure S3
Figure S2d	Normalized Intensity
Cortex
NLPR3-Microglia	Batch 1	Batch 2	Batch 3	Batch 4	Batch 5	Batch 6		Average	SD
Sham+NS	-0.85924	-8.11085	9.53662	-5.83056	10.4926	-5.22862		1.83333e-09	8.1105
Sham+LiCl	-6.17756	-12.937	14.9151	-16.754	-13.5779	-11.379		-7.65172	11.5865
MCAO+NS	-7.55494	-2.42074	1.93093	12.9712	2.32042	-0.232514		1.16906	6.81405
MCAO+LiCl	-8.2277	3.65531	-3.44758	-1.48951	-7.51953	1.31483		-2.61903	4.73871
Caspase1-Microglia	Batch 1	Batch 2	Batch 3	Batch 4	Batch 5	Batch 6		Average	SD
Sham+NS	-0.915763	5.4234	5.24784	-8.42691	-6.81365	5.48509		5e-10	6.40807
Sham+LiCl	-6.03391	-4.46335	11.5649	-2.67453	7.84962	-7.09676		-0.142347	7.86241
MCAO+NS	103.682	127.487	95.6964	91.2315	116.375	83.8864		103.06	16.347
MCAO+LiCl	10.2584	17.7981	7.99513	8.27982	37.8831	33.0718		19.2144	13.1773
GSDMD-Microglia	Batch 1	Batch 2	Batch 3	Batch 4	Batch 5	Batch 6		Average	SD
Sham+NS	-3.8867	-1.0477	0.5082	2.0373	-5.2548	7.6438		1.66667e-05	4.61852
Sham+LiCl	-1.0417	0.4516	-7.9985	8.8838	0.3487	-1.2295		-0.0976	5.39932
MCAO+NS	77.9687	61.7258	79.006	56.4903	77.5708	74.5529		71.2191	9.64066
MCAO+LiCl	0.9687	18.1952	17.623	32.6095	29.8554	23.1356		20.3979	11.2793

[truncated: 3 more sheets: Figure S4, Figure S6, Figure S7]
