# Supplementary material for: The neuroprotective mechanism of lithium after ischaemic stroke
Source: Commun Biol. 2022 Feb 3;5:105. doi: 10.1038/s42003-022-03051-2 (PMC8814028; doi:10.1038/s42003-022-03051-2)
Supplement: Supplementary file 4 — Supplementary Data 2 [file 42003_2022_3051_MOESM4_ESM.xlsx]

## Sheet: Figure 1
Figure 1d	Normalized Intensity
ANOVA table	SS	DF	MS	F (DFn, DFd)	P value
Treatment (between columns)	25348	3	8449	F (3, 20) = 134.6	P<0.0001
Residual (within columns)	1255	20	62.76
Total	26603	23

## Sheet: Figure 2
Figure 2b	NLRP3/β-actin
Neuron
ANOVA table	SS	DF	MS	F (DFn, DFd)	P value
Treatment (between columns)	0.371	3	0.1237	F (3, 20) = 48.55	P<0.0001
Residual (within columns)	0.05094	20	0.002547
Total	0.4219	23
Astrocyte
ANOVA table	SS	DF	MS	F (DFn, DFd)	P value
Treatment (between columns)	0.001442	3	0.0004808	F (3, 20) = 0.2329	P=0.8724
Residual (within columns)	0.04129	20	0.002064
Total	0.04273	23
Microglia
ANOVA table	SS	DF	MS	F (DFn, DFd)	P value
Treatment (between columns)	0.009354	3	0.003118	F (3, 20) = 1.010	P=0.4090
Residual (within columns)	0.06174	20	0.003087
Total	0.07109	23
Figure 2c	Caspase-1/β-actin
Neuron
ANOVA table	SS	DF	MS	F (DFn, DFd)	P value
Treatment (between columns)	0.7735	3	0.2578	F (3, 20) = 139.5	P<0.0001
Residual (within columns)	0.03696	20	0.001848
Total	0.8104	23
Astrocyte
ANOVA table	SS	DF	MS	F (DFn, DFd)	P value
Treatment (between columns)	0.9231	3	0.3077	F (3, 20) = 382.5	P<0.0001
Residual (within columns)	0.01609	20	0.0008044
Total	0.9392	23
Microglia
ANOVA table	SS	DF	MS	F (DFn, DFd)	P value
Treatment (between columns)	0.7417	3	0.2472	F (3, 20) = 262.8	P<0.0001
Residual (within columns)	0.01882	20	0.0009408
Total	0.7605	23
Figure 2d	Caspase-1/pro-caspase-1
Neuron
ANOVA table	SS	DF	MS	F (DFn, DFd)	P value
Treatment (between columns)	0.7356	3	0.2452	F (3, 20) = 46.46	P<0.0001
Residual (within columns)	0.1055	20	0.005277
Total	0.8411	23
Astrocyte
ANOVA table	SS	DF	MS	F (DFn, DFd)	P value
Treatment (between columns)	0.6515	3	0.2172	F (3, 20) = 88.31	P<0.0001
Residual (within columns)	0.04918	20	0.002459
Total	0.7007	23
Microglia
ANOVA table	SS	DF	MS	F (DFn, DFd)	P value
Treatment (between columns)	0.78	3	0.26	F (3, 20) = 84.09	P<0.0001
Residual (within columns)	0.06184	20	0.003092
Total	0.8418	23
Figure 2e	GSDMD/β-actin
Neuron
ANOVA table	SS	DF	MS	F (DFn, DFd)	P value
Treatment (between columns)	0.7894	3	0.2631	F (3, 20) = 157.3	P<0.0001
Residual (within columns)	0.03345	20	0.001673
Total	0.8229	23
Astrocyte
ANOVA table	SS	DF	MS	F (DFn, DFd)	P value
Treatment (between columns)	0.5073	3	0.1691	F (3, 20) = 52.58	P<0.0001
Residual (within columns)	0.06432	20	0.003216
Total	0.5716	23
Microglia
ANOVA table	SS	DF	MS	F (DFn, DFd)	P value
Treatment (between columns)	1.275	3	0.4251	F (3, 20) = 121.9	P<0.0001
Residual (within columns)	0.06974	20	0.003487
Total	1.345	23
Figure 2f	pro-caspase-1/β-actin
Neuron
ANOVA table	SS	DF	MS	F (DFn, DFd)	P value
Treatment (between columns)	0.03784	3	0.01261	F (3, 20) = 1.890	P=0.1639
Residual (within columns)	0.1335	20	0.006675
Total	0.1713	23
Astrocyte
ANOVA table	SS	DF	MS	F (DFn, DFd)	P value
Treatment (between columns)	0.0146	3	0.004868	F (3, 20) = 0.7746	P=0.5218
Residual (within columns)	0.1257	20	0.006285
Total	0.1403	23
Microglia
ANOVA table	SS	DF	MS	F (DFn, DFd)	P value
Treatment (between columns)	0.009096	3	0.003032	F (3, 20) = 0.3394	P=0.7971
Residual (within columns)	0.1787	20	0.008934
Total	0.1878	23
Figure 2g	ASC/β-actin
Neuron
ANOVA table	SS	DF	MS	F (DFn, DFd)	P value
Treatment (between columns)	0.00235	3	0.0007832	F (3, 20) = 0.2572	P=0.8553
Residual (within columns)	0.06091	20	0.003045
Total	0.06326	23
Astrocyte
ANOVA table	SS	DF	MS	F (DFn, DFd)	P value
Treatment (between columns)	0.001408	3	0.0004693	F (3, 20) = 0.1468	P=0.9305
Residual (within columns)	0.06392	20	0.003196
Total	0.06533	23
Microglia
ANOVA table	SS	DF	MS	F (DFn, DFd)	P value
Treatment (between columns)	0.00401	3	0.001337	F (3, 20) = 0.5038	P=0.6840
Residual (within columns)	0.05306	20	0.002653
Total	0.05707	23

## Sheet: Figure 3
Figure 3b	p-GSK3β Ser9/β-actin - Cytoplasm
ANOVA table	SS	DF	MS	F (DFn, DFd)	P value
Interaction	0.03502	2	0.01751	F (2, 30) = 6.249	P=0.0054
Row Factor	0.6367	2	0.3184	F (2, 30) = 113.6	P<0.0001
Column Factor	0.06777	1	0.06777	F (1, 30) = 24.18	P<0.0001
Residual	0.08408	30	0.002803
Figure 3c	GSK3β/β-actin - Cytoplasm
ANOVA table	SS	DF	MS	F (DFn, DFd)	P value
Interaction	0.0004551	2	0.0002275	F (2, 30) = 0.1298	P=0.8788
Row Factor	0.001807	2	0.0009036	F (2, 30) = 0.5154	P=0.6025
Column Factor	5.878e-05	1	5.878e-05	F (1, 30) = 0.03353	P=0.8560
Residual	0.0526	30	0.001753
Figure 3d	β-catenin/β-actin - Cytolasm
ANOVA table	SS	DF	MS	F (DFn, DFd)	P value
Interaction	0.1039	2	0.05195	F (2, 30) = 22.29	P<0.0001
Row Factor	1.855	2	0.9273	F (2, 30) = 397.9	P<0.0001
Column Factor	0.1898	1	0.1898	F (1, 30) = 81.44	P<0.0001
Residual	0.06992	30	0.002331
Figure 3e	p-Foxo3a/Foxo3a - Cytoplasm
ANOVA table	SS	DF	MS	F (DFn, DFd)	P value
Interaction	0.2134	2	0.1067	F (2, 30) = 52.03	P<0.0001
Row Factor	1.961	2	0.9806	F (2, 30) = 478.1	P<0.0001
Column Factor	0.2442	1	0.2442	F (1, 30) = 119.1	P<0.0001
Residual	0.06153	30	0.002051
Figure 3f	Foxo3a/β-actin - Cytoplasm
ANOVA table	SS	DF	MS	F (DFn, DFd)	P value
Interaction	0.1757	2	0.08787	F (2, 30) = 48.93	P<0.0001
Row Factor	3.006	2	1.503	F (2, 30) = 837.0	P<0.0001
Column Factor	0.3232	1	0.3232	F (1, 30) = 180.0	P<0.0001
Residual	0.05387	30	0.001796

## Sheet: Figure 4
Figure 4b	β-catenin/Histone H3 - Nucleus
ANOVA table	SS	DF	MS	F (DFn, DFd)	P value
Interaction	0.09388	2	0.04694	F (2, 30) = 30.75	P<0.0001
Row Factor	1.678	2	0.8388	F (2, 30) = 549.6	P<0.0001
Column Factor	0.191	1	0.191	F (1, 30) = 125.1	P<0.0001
Residual	0.04579	30	0.001526
Figure 4c	Foxo3a/Histone H3 - Nucleus
ANOVA table	SS	DF	MS	F (DFn, DFd)	P value
Interaction	0.596	2	0.298	F (2, 30) = 105.3	P<0.0001
Row Factor	2.212	2	1.106	F (2, 30) = 390.6	P<0.0001
Column Factor	0.2994	1	0.2994	F (1, 30) = 105.7	P<0.0001
Residual	0.08494	30	0.002831
Figure 4e	TCF4/β-catenin
ANOVA table	SS	DF	MS	F (DFn, DFd)	P value
Interaction	0.08042	2	0.04021	F (2, 30) = 16.98	P<0.0001
Row Factor	1.011	2	0.5054	F (2, 30) = 213.5	P<0.0001
Column Factor	0.1068	1	0.1068	F (1, 30) = 45.12	P<0.0001
Residual	0.07103	30	0.002368
Figure 4f	β-catenin/Histone H3 - CoIP
ANOVA table	SS	DF	MS	F (DFn, DFd)	P value
Interaction	0.003094	2	0.001547	F (2, 30) = 0.6821	P=0.5132
Row Factor	0.003281	2	0.00164	F (2, 30) = 0.7232	P=0.4935
Column Factor	0.004807	1	0.004807	F (1, 30) = 2.119	P=0.1558
Residual	0.06805	30	0.002268

## Sheet: Figure 5
Figure 5b	p-STAT3/STAT3 - Nucleus
ANOVA table	SS	DF	MS	F (DFn, DFd)	P value
Interaction	0.05431	3	0.0181	F (3, 40) = 6.476	P=0.0011
Row Factor	0.9398	3	0.3133	F (3, 40) = 112.1	P<0.0001
Column Factor	0.06564	1	0.06564	F (1, 40) = 23.48	P<0.0001
Residual	0.1118	40	0.002795
Figure 5c	STAT3/Histone H3 - Nucleus
ANOVA table	SS	DF	MS	F (DFn, DFd)	P value
Interaction	0.1764	3	0.05879	F (3, 40) = 23.17	P<0.0001
Row Factor	1.855	3	0.6183	F (3, 40) = 243.7	P<0.0001
Column Factor	0.1186	1	0.1186	F (1, 40) = 46.74	P<0.0001
Residual	0.1015	40	0.002538
Figure 5e	UCP2/HSP60 - Mitochondria
ANOVA table	SS	DF	MS	F (DFn, DFd)	P value
Interaction	0.04216	3	0.01405	F (3, 40) = 8.424	P=0.0002
Row Factor	0.5256	3	0.1752	F (3, 40) = 105.0	P<0.0001
Column Factor	0.02067	1	0.02067	F (1, 40) = 12.39	P=0.0011
Residual	0.06674	40	0.001668
Figure 5f	UCP2 mRNA expression level ( % of Sham+NS)
ANOVA table	SS	DF	MS	F (DFn, DFd)	P value
Interaction	1292	3	430.5	F (3, 40) = 19.40	P<0.0001
Row Factor	14899	3	4966	F (3, 40) = 223.8	P<0.0001
Column Factor	936.5	1	936.5	F (1, 40) = 42.21	P<0.0001
Residual	887.5	40	22.19
Figure 5g	Relative ROS level ( % of Sham+NS)
ANOVA table	SS	DF	MS	F (DFn, DFd)	P value
Interaction	897.3	3	299.1	F (3, 40) = 4.492	P=0.0083
Row Factor	10870	3	3623	F (3, 40) = 54.42	P<0.0001
Column Factor	426.2	1	426.2	F (1, 40) = 6.401	P=0.0154
Residual	2663	40	66.58

## Sheet: Figure 6
Figure 6b	NLRP3/β-actin
ANOVA table	SS	DF	MS	F (DFn, DFd)	P value
Interaction	0.1498	5	0.02996	F (5, 60) = 10.13	P<0.0001
Row Factor	1.768	5	0.3536	F (5, 60) = 119.5	P<0.0001
Column Factor	0.02603	1	0.02603	F (1, 60) = 8.798	P=0.0043
Residual	0.1775	60	0.002959
Figure 6c	Caspase-1/β-actin
ANOVA table	SS	DF	MS	F (DFn, DFd)	P value
Interaction	0.2842	5	0.05684	F (5, 60) = 8.606	P<0.0001
Row Factor	2.79	5	0.5579	F (5, 60) = 84.48	P<0.0001
Column Factor	0.06203	1	0.06203	F (1, 60) = 9.391	P=0.0033
Residual	0.3963	60	0.006604
Figure 6d	Caspase-1/pro-caspase-1
ANOVA table	SS	DF	MS	F (DFn, DFd)	P value
Interaction	0.4592	5	0.09185	F (5, 60) = 35.16	P<0.0001
Row Factor	3.157	5	0.6315	F (5, 60) = 241.8	P<0.0001
Column Factor	0.1058	1	0.1058	F (1, 60) = 40.51	P<0.0001
Residual	0.1567	60	0.002612
Figure 6e	GSDMD/β-actin
ANOVA table	SS	DF	MS	F (DFn, DFd)	P value
Interaction	0.6014	5	0.1203	F (5, 60) = 41.02	P<0.0001
Row Factor	3.565	5	0.7129	F (5, 60) = 243.1	P<0.0001
Column Factor	0.1025	1	0.1025	F (1, 60) = 34.94	P<0.0001
Residual	0.176	60	0.002933
Figure 6f	pro-caspase-1/β-actin
ANOVA table	SS	DF	MS	F (DFn, DFd)	P value
Interaction	0.009946	5	0.001989	F (5, 60) = 0.6082	P=0.6939
Row Factor	0.00419	5	0.0008381	F (5, 60) = 0.2562	P=0.9350
Column Factor	0.002812	1	0.002812	F (1, 60) = 0.8599	P=0.3575
Residual	0.1963	60	0.003271
Figure 6g	ASC/β-actin
ANOVA table	SS	DF	MS	F (DFn, DFd)	P value
Interaction	0.004297	5	0.0008595	F (5, 60) = 0.3522	P=0.8788
Row Factor	0.005176	5	0.001035	F (5, 60) = 0.4242	P=0.8300
Column Factor	0.002701	1	0.002701	F (1, 60) = 1.107	P=0.2970
Residual	0.1464	60	0.00244
Figure 6h	IL-1β (pg/ml)
ANOVA table	SS	DF	MS	F (DFn, DFd)	P value
Interaction	4178	5	835.6	F (5, 60) = 9.045	P<0.0001
Row Factor	66008	5	13202	F (5, 60) = 142.9	P<0.0001
Column Factor	769.4	1	769.4	F (1, 60) = 8.329	P=0.0054
Residual	5543	60	92.38
Figure 6i	IL-18 (pg/ml)
ANOVA table	SS	DF	MS	F (DFn, DFd)	P value
Interaction	99646	5	19929	F (5, 60) = 266.0	P<0.0001
Row Factor	678750	5	135750	F (5, 60) = 1812	P<0.0001
Column Factor	25543	1	25543	F (1, 60) = 341.0	P<0.0001
Residual	4495	60	74.92

## Sheet: Figure 7
Figure 7a	Normalized the ration of TUNEL+/DAPI+(%)
ANOVA table	SS	DF	MS	F (DFn, DFd)	P value
Treatment (between columns)	192.4	3	64.14	F (3, 20) = 65.57	P<0.0001
Residual (within columns)	19.56	20	0.9782
Total	212	23
Figure 7b	Infarct Volume
ANOVA table	SS	DF	MS	F (DFn, DFd)	P value
Row Factor	40.31	5	8.062	F (5, 15) = 2.050	P=0.1293
Column Factor	5428	3	1809	F (3, 15) = 460.1	P<0.0001
Residual	58.99	15	3.933

## Sheet: Figure 8
Figure 8a	Neurological Score
ANOVA table	SS	DF	MS	F (DFn, DFd)	P value
Interaction	108.8	9	12.09	F (9, 144) = 13.39	P<0.0001
Row Factor	159.7	3	53.22	F (3, 144) = 58.95	P<0.0001
Column Factor	2781	3	927	F (3, 144) = 1027	P<0.0001
Residual	130	144	0.9028
Figure 8b	Rotating Rod Test - Time on Rod (s)
ANOVA table	SS	DF	MS	F (DFn, DFd)	P value
Interaction	291.7	5	58.33	F (5, 108) = 48.87	P<0.0001
Row Factor	2423	5	484.5	F (5, 108) = 405.9	P<0.0001
Column Factor	71.24	1	71.24	F (1, 108) = 59.68	P<0.0001
Residual	128.9	108	1.194
Figure 8c	Pole Test - T-LA (s)
ANOVA table	SS	DF	MS	F (DFn, DFd)	P value
Interaction	55.77	5	11.15	F (5, 108) = 9.034	P<0.0001
Row Factor	748.4	5	149.7	F (5, 108) = 121.2	P<0.0001
Column Factor	20.78	1	20.78	F (1, 108) = 16.84	P<0.0001
Residual	133.3	108	1.235
Figure 8d	Open Field Test - Distance (mm)
ANOVA table	SS	DF	MS	F (DFn, DFd)	P value
Interaction	2568849	5	513770	F (5, 108) = 24.66	P<0.0001
Row Factor	26839520	5	5367904	F (5, 108) = 257.7	P<0.0001
Column Factor	581444	1	581444	F (1, 108) = 27.91	P<0.0001
Residual	2250066	108	20834
Figure 8e	8 Arms Test - Work memory Errors
ANOVA table	SS	DF	MS	F (DFn, DFd)	P value
Interaction	26.47	5	5.293	F (5, 108) = 16.52	P<0.0001
Row Factor	235.2	5	47.03	F (5, 108) = 146.8	P<0.0001
Column Factor	16.13	1	16.13	F (1, 108) = 50.36	P<0.0001
Residual	34.6	108	0.3204
	8 Arms Test - Reference memory Errors
ANOVA table	SS	DF	MS	F (DFn, DFd)	P value
Interaction	12.07	5	2.413	F (5, 108) = 7.280	P<0.0001
Row Factor	158	5	31.59	F (5, 108) = 95.31	P<0.0001
Column Factor	12.03	1	12.03	F (1, 108) = 36.30	P<0.0001
Residual	35.8	108	0.3315
Figure 8f	Sucrose preference Test - Sucrose preference (%)
ANOVA table	SS	DF	MS	F (DFn, DFd)	P value
Interaction	1276	5	255.2	F (5, 108) = 33.66	P<0.0001
Row Factor	14112	5	2822	F (5, 108) = 372.2	P<0.0001
Column Factor	600.5	1	600.5	F (1, 108) = 79.19	P<0.0001
Residual	818.9	108	7.582
Figure 8g	Tail Suspension Test - Immobility time (%)
ANOVA table	SS	DF	MS	F (DFn, DFd)	P value
Interaction	11262	5	2252	F (5, 108) = 15.24	P<0.0001
Row Factor	91827	5	18365	F (5, 108) = 124.3	P<0.0001
Column Factor	2106	1	2106	F (1, 108) = 14.25	P=0.0003
Residual	15957	108	147.8
